# Supplementary material for: Multi-omics integration and in vitro validation identify IL4R, IMPA2, and PRR4 as key therapeutic targets in chronic rhinosinusitis with nasal polyps
Source: Front Immunol. 2026 Jun 15;17:1792878. doi: 10.3389/fimmu.2026.1792878 (PMC13310663; doi:10.3389/fimmu.2026.1792878)
Supplement: Supplementary file 2 [file DataSheet2.csv]

A1BG
A2M
A2ML1
AADACL2
AADAT
AAK1
AATK
ABAT
ABCA1
ABCA12
ABCA13
ABCA2
ABCA3
ABCA4
ABCA7
ABCB1
ABCB11
ABCB4
ABCB5
ABCB6
ABCB7
ABCB8
ABCC1
ABCC10
ABCC11
ABCC12
ABCC2
ABCC3
ABCC4
ABCC5
ABCC6
ABCC8
ABCC9
ABCG1
ABCG2
ABHD12
ABHD16A
ABI3BP
ABL1
ABL2
ACACA
ACACB
ACAN
ACE
ACE2
ACHE
ACKR2
ACKR3
ACKR4
ACLY
ACP1
ACP2
ACP5
ACP6
ACR
ACRBP
ACTN1
ACTN2
ACTN4
ACVR1
ACVR1B
ACVR1C
ACVR2A
ACVR2B
ACVRL1
ADA
ADAM10
ADAM12
ADAM17
ADAM23
ADAM28
ADAM32
ADAM33
ADAM8
ADAM9
ADAMDEC1
ADAMTS1
ADAMTS10
ADAMTS12
ADAMTS13
ADAMTS14
ADAMTS15
ADAMTS16
ADAMTS17
ADAMTS18
ADAMTS19
ADAMTS2
ADAMTS20
ADAMTS3
ADAMTS4
ADAMTS5
ADAMTS6
ADAMTS7
ADAMTS8
ADAMTS9
ADAMTSL1
ADAMTSL3
ADAMTSL4
ADCY1
ADCY5
ADCYAP1
ADCYAP1R1
ADH1A
ADH1B
ADH1C
ADH4
ADH5
ADH6
ADH7
ADHFE1
ADIPOQ
ADK
ADM
ADM2
ADORA1
ADORA2A
ADORA2B
ADORA3
ADRA1A
ADRA1B
ADRA1D
ADRA2A
ADRA2B
ADRA2C
ADRB1
ADRB2
ADRB3
AEBP1
AFM
AFP
AGA
AGER
AGGF1
AGPAT2
AGR2
AGR3
AGRN
AGRP
AGT
AGTR1
AGTR2
AHCY
AHR
AHSG
AIMP1
AKR1A1
AKR1B1
AKR1B10
AKR1C1
AKR1C2
AKR1C3
AKT1
AKT1S1
AKT2
AKT3
ALB
ALCAM
ALDH16A1
ALDH1A1
ALDH1A2
ALDH1A3
ALDH1B1
ALDH1L1
ALDH1L2
ALDH2
ALDH3A1
ALDH3A2
ALDH3B1
ALDH3B2
ALDH4A1
ALDH5A1
ALDH6A1
ALDH7A1
ALDH8A1
ALDH9A1
ALDOA
ALK
ALOX12
ALOX12B
ALOX15
ALOX15B
ALOX5
ALOX5AP
ALOXE3
ALPI
ALPL
ALPP
AMBN
AMBP
AMD1
AMELX
AMELY
AMH
AMHR2
AMOT
AMPD1
AMPD2
AMPD3
AMTN
AMY1A
AMY1B
AMY1C
AMY2A
AMY2B
ANG
ANGPT1
ANGPT2
ANGPT4
ANGPTL1
ANGPTL2
ANGPTL3
ANGPTL4
ANGPTL6
ANGPTL7
ANKK1
ANPEP
ANTXR2
ANXA1
ANXA2
AOAH
AOC1
AOC2
AOC3
AOX1
APAF1
APCS
APEX1
APH1A
APH1B
APLN
APLNR
APLP1
APOA1
APOA2
APOA4
APOA5
APOB
APOBEC3A
APOBEC3G
APOC1
APOC2
APOC3
APOD
APOE
APOF
APOH
APOL1
APOM
APOO
APP
AQP1
AQP4
AR
ARAF
AREG
ARNT
ARSA
ARSG
ARSI
ART1
ART4
ARTN
ASGR1
ASIC1
ASIC2
ASIC3
ASIC5
ASIP
ASPN
ATF1
ATG4B
ATG4C
ATIC
ATM
ATP12A
ATP1A1
ATP1A2
ATP1A3
ATP1A4
ATP1B1
ATP1B2
ATP1B3
ATP2A1
ATP2A2
ATP2A3
ATP2B2
ATP2B3
ATP2B4
ATP2C1
ATP2C2
ATP4A
ATP4B
ATP6AP2
ATP6V1B1
ATP7A
ATP7B
ATR
ATRAID
ATRN
AURKA
AURKAIP1
AURKB
AURKC
AVP
AVPR1A
AVPR1B
AVPR2
AXIN2
AXL
AZGP1
AZIN1
AZU1
B2M
B4GALT1
BACE1
BACE2
BAD
BAMBI
BCAM
BCAN
BCAT1
BCHE
BCL2
BCL2A1
BCL2L1
BCL2L10
BCL2L2
BCL2L2-PABPN1
BCR
BDKRB1
BDKRB2
BDNF
BGLAP
BGN
BHMT
BHMT2
BICD1
BIRC2
BIRC3
BIRC5
BIRC8
BLK
BLM
BMP1
BMP10
BMP15
BMP2
BMP2K
BMP3
BMP4
BMP5
BMP6
BMP7
BMP8A
BMP8B
BMPER
BMPR1A
BMPR1B
BMPR2
BMX
BOC
BOLA1
BOLA3
BPHL
BPI
BPIFA1
BPIFA2
BPIFB1
BPIFB2
BPIFB3
BPIFB4
BPIFB6
BPIFC
BPNT1
BRAF
BRCA1
BRD2
BRD3
BRD4
BRDT
BRPF3
BRS3
BRSK1
BRSK2
BSG
BSPH1
BST1
BST2
BTC
BTD
BTK
BTLA
BTN1A1
BTN3A1
BTN3A2
BTN3A3
BTNL8
BUB1
BUB1B
C1QA
C1QB
C1QC
C1QL1
C1QL2
C1QTNF5
C1QTNF6
C1QTNF8
C1QTNF9
C1QTNF9B
C1R
C1RL
C1S
C2
C3
C3AR1
C4A
C4B
C4BPA
C4BPB
C5
C5AR1
C5AR2
C6
C7
C8A
C8B
C8G
C9
CA1
CA10
CA11
CA12
CA13
CA14
CA2
CA3
CA4
CA5A
CA5B
CA6
CA7
CA8
CA9
CACNA1A
CACNA1B
CACNA1C
CACNA1D
CACNA1E
CACNA1F
CACNA1G
CACNA1H
CACNA1I
CACNA1S
CACNA2D1
CACNA2D2
CACNA2D3
CACNA2D4
CACNB1
CACNB2
CACNB3
CACNB4
CACNG1
CACNG2
CACNG3
CACNG4
CACNG5
CACNG6
CACNG7
CACNG8
CAD
CADM3
CALCA
CALCB
CALCR
CALCRL
CALM1
CALM2
CALM3
CALR
CALU
CAMK1
CAMK1D
CAMK1G
CAMK2A
CAMK2B
CAMK2D
CAMK2G
CAMK4
CAMKK1
CAMKK2
CAMKV
CAMP
CAPN1
CAPN2
CAPNS1
CAPZA1
CAPZA2
CARM1
CARTPT
CASK
CASP1
CASP2
CASP3
CASP6
CASP7
CASP8
CASP9
CASQ2
CASR
CAT
CATSPER1
CATSPER2
CATSPER3
CATSPER4
CBLN1
CBLN3
CBLN4
CBR1
CBR3
CCDC3
CCDC80
CCK
CCKAR
CCKBR
CCL1
CCL11
CCL13
CCL14
CCL16
CCL17
CCL18
CCL19
CCL2
CCL20
CCL21
CCL22
CCL23
CCL24
CCL25
CCL26
CCL27
CCL28
CCL3
CCL3L1
CCL3L3
CCL4
CCL4L1
CCL4L2
CCL5
CCL7
CCL8
CCNA1
CCNA2
CCNB1
CCNB2
CCNB3
CCND1
CCND2
CCND3
CCNE1
CCNE2
CCNH
CCNT1
CCR1
CCR10
CCR2
CCR3
CCR4
CCR5
CCR6
CCR7
CCR8
CCR9
CCRL2
CD101
CD109
CD14
CD151
CD160
CD163
CD163L1
CD164
CD164L2
CD177
CD180
CD19
CD1A
CD1B
CD1C
CD1D
CD1E
CD2
CD200
CD200R1
CD207
CD209
CD22
CD226
CD244
CD247
CD248
CD27
CD274
CD276
CD28
CD300A
CD300C
CD300E
CD300LB
CD300LD
CD300LF
CD300LG
CD302
CD320
CD33
CD34
CD36
CD37
CD38
CD3D
CD3E
CD3G
CD4
CD40
CD40LG
CD44
CD46
CD47
CD48
CD5
CD52
CD53
CD55
CD58
CD59
CD5L
CD6
CD63
CD68
CD69
CD7
CD70
CD72
CD74
CD79A
CD79B
CD80
CD81
CD82
CD83
CD84
CD86
CD8A
CD8B
CD9
CD93
CD96
CD99
CDA
CDC25A
CDC25B
CDC25C
CDC42
CDC42BPA
CDC42BPB
CDC42BPG
CDC7
CDCP1
CDH1
CDH13
CDH2
CDH3
CDH5
CDK1
CDK10
CDK11A
CDK11B
CDK12
CDK13
CDK14
CDK15
CDK16
CDK17
CDK18
CDK19
CDK2
CDK20
CDK3
CDK4
CDK5
CDK5R1
CDK6
CDK7
CDK8
CDK9
CDKL1
CDKL2
CDKL3
CDKL4
CDKL5
CDKN1A
CDNF
CEACAM1
CEACAM16
CEACAM3
CEACAM5
CEACAM6
CEACAM7
CEACAM8
CEL
CELA1
CELA2A
CELA2B
CELSR1
CELSR2
CELSR3
CER1
CES1
CES2
CES3
CES4A
CES5A
CETP
CFB
CFC1
CFD
CFH
CFHR1
CFHR2
CFHR3
CFHR4
CFHR5
CFI
CFP
CFTR
CGA
CGB2
CGB5
CGB7
CGB8
CGREF1
CHAD
CHADL
CHAT
CHEK1
CHEK2
CHGA
CHGB
CHI3L1
CHI3L2
CHIA
CHID1
CHIT1
CHL1
CHRD
CHRDL1
CHRDL2
CHRFAM7A
CHRM1
CHRM2
CHRM3
CHRM4
CHRM5
CHRNA1
CHRNA10
CHRNA2
CHRNA3
CHRNA4
CHRNA5
CHRNA6
CHRNA7
CHRNA9
CHRNB1
CHRNB2
CHRNB3
CHRNB4
CHRND
CHRNE
CHRNG
CHST1
CHST10
CHST11
CHST12
CHST13
CHST2
CHST3
CHST4
CHST5
CHST6
CHST7
CHST8
CHST9
CHSY1
CHUK
CILP
CILP2
CISD1
CIT
CKLF
CLCA1
CLCA2
CLCA3P
CLCA4
CLCF1
CLCN1
CLCN2
CLCN3
CLCN4
CLCN5
CLCNKA
CLCNKB
CLDN18
CLEC10A
CLEC11A
CLEC14A
CLEC3A
CLEC3B
CLEC4C
CLEC4M
CLK1
CLK2
CLK3
CLK4
CLPS
CLPSL2
CLSTN1
CLU
CLUL1
CMA1
CMKLR1
CNDP1
CNGA1
CNGA2
CNGA3
CNGA4
CNGB1
CNGB3
CNP
CNR1
CNR2
CNTF
CNTFR
CNTN1
CNTN2
CNTN4
CNTNAP3
COCH
COL10A1
COL11A1
COL11A2
COL12A1
COL13A1
COL14A1
COL15A1
COL16A1
COL17A1
COL18A1
COL19A1
COL1A1
COL1A2
COL20A1
COL21A1
COL22A1
COL23A1
COL24A1
COL25A1
COL26A1
COL27A1
COL28A1
COL2A1
COL3A1
COL4A1
COL4A2
COL4A3
COL4A4
COL4A5
COL4A6
COL5A1
COL5A2
COL5A3
COL6A1
COL6A2
COL6A3
COL6A5
COL6A6
COL7A1
COL8A1
COL8A2
COL9A1
COL9A2
COL9A3
COLEC10
COLQ
COMP
COMT
COPA
CORIN
CORT
CP
CPA1
CPA2
CPA3
CPA4
CPA5
CPA6
CPAMD8
CPB1
CPB2
CPE
CPM
CPN1
CPN2
CPQ
CPS1
CPT1A
CPT1B
CPT2
CPXM1
CPXM2
CPZ
CR1
CR1L
CR2
CRB1
CRB2
CREBBP
CREG1
CREG2
CRELD2
CRH
CRHBP
CRHR1
CRHR2
CRIM1
CRISP1
CRISP2
CRISP3
CRISPLD2
CRLF1
CRLF2
CRP
CRTAC1
CRTAM
CRTAP
CRY2
CSF1
CSF1R
CSF2
CSF2RA
CSF2RB
CSF3
CSF3R
CSH1
CSH2
CSHL1
CSK
CSN1S1
CSN2
CSN3
CSNK1A1
CSNK1A1L
CSNK1D
CSNK1E
CSNK1G1
CSNK1G2
CSNK1G3
CSNK2A1
CSNK2A2
CSPG4
CSPG5
CST1
CST2
CST3
CST4
CST5
CST6
CST7
CST8
CST9
CST9L
CTBS
CTDSP1
CTF1
CTHRC1
CTLA4
CTNNB1
CTRB1
CTRB2
CTRC
CTRL
CTSA
CTSB
CTSC
CTSD
CTSE
CTSF
CTSG
CTSH
CTSK
CTSL
CTSS
CTSV
CTSW
CTSZ
CX3CL1
CX3CR1
CXADR
CXCL1
CXCL10
CXCL11
CXCL12
CXCL13
CXCL14
CXCL16
CXCL17
CXCL2
CXCL3
CXCL5
CXCL6
CXCL9
CXCR1
CXCR2
CXCR3
CXCR4
CXCR5
CXCR6
CYB5D2
CYB5R3
CYBB
CYP11A1
CYP11B1
CYP11B2
CYP17A1
CYP19A1
CYP1A1
CYP1A2
CYP1B1
CYP20A1
CYP21A2
CYP24A1
CYP26A1
CYP26B1
CYP26C1
CYP27A1
CYP27B1
CYP2A13
CYP2A6
CYP2A7
CYP2B6
CYP2C18
CYP2C19
CYP2C8
CYP2C9
CYP2D6
CYP2E1
CYP2F1
CYP2J2
CYP2R1
CYP2S1
CYP2U1
CYP2W1
CYP39A1
CYP3A4
CYP3A43
CYP3A5
CYP3A7
CYP46A1
CYP4A11
CYP4A22
CYP4B1
CYP4F11
CYP4F12
CYP4F2
CYP4F22
CYP4F3
CYP4F8
CYP4V2
CYP4X1
CYP4Z1
CYP51A1
CYP7A1
CYP7B1
CYP8B1
CYSLTR1
CYSLTR2
CYTL1
DAG1
DAGLA
DAGLB
DAND5
DAO
DAPK1
DAPK2
DAPK3
DBF4
DBH
DCD
DCK
DCLK1
DCLK2
DCLK3
DCN
DCPS
DCT
DDC
DDO
DDOST
DDR1
DDR2
DDX3X
DEAF1
DEFA1
DEFA1B
DEFA3
DEFA4
DEFA5
DEFA6
DEFB1
DEFB103A
DEFB103B
DEFB104A
DEFB104B
DEFB105A
DEFB105B
DEFB106A
DEFB106B
DEFB107A
DEFB107B
DEFB108B
DEFB110
DEFB112
DEFB113
DEFB114
DEFB115
DEFB116
DEFB118
DEFB126
DEFB127
DEFB4A
DERL1
DGAT1
DGCR6
DHCR7
DHFR
DHH
DHODH
DHRS1
DHRS12
DHRS13
DHRS2
DHRS3
DHRS4
DHRS4L2
DHRS7
DHRS7B
DHRS7C
DHRS9
DHRSX
DIO1
DIO3
DKK1
DKK2
DKK3
DKK4
DKKL1
DLD
DLK1
DLL4
DMBT1
DMD
DMKN
DMP1
DMPK
DNAJA1
DNAJB11
DNASE1
DNASE1L3
DNMT1
DNMT3A
DNMT3B
DNPEP
DOT1L
DPEP1
DPEP2
DPEP3
DPP10
DPP4
DPP6
DPP7
DPP8
DPP9
DPT
DPYD
DRAXIN
DRD1
DRD2
DRD3
DRD4
DRD5
DSCAM
DSPP
DST
DSTYK
DUSP3
DUT
DYRK1A
DYRK1B
DYRK2
DYRK3
DYRK4
EBI3
EBP
EBPL
ECE1
ECM1
ECM2
EDA
EDAR
EDDM3A
EDEM2
EDIL3
EDN1
EDN2
EDN3
EDNRA
EDNRB
EEF2
EEF2K
EFEMP1
EFEMP2
EFNA1
EFNA4
EFNA5
EFNB1
EFNB3
EFTUD2
EGF
EGFL6
EGFL7
EGFL8
EGFLAM
EGFR
EGLN1
EGLN2
EGLN3
EHMT1
EHMT2
EIF2AK1
EIF2AK2
EIF2AK3
EIF2AK4
EIF4A1
EIF4E
EIF4H
ELANE
ELAVL1
ELN
ELOVL3
ELOVL6
ELSPBP1
EMC10
EMID1
EMILIN1
EMILIN2
EMILIN3
ENAM
ENC1
ENDOU
ENG
ENGASE
ENHO
ENOX1
ENOX2
ENPEP
ENPP1
ENPP2
ENPP3
ENPP5
ENPP6
ENPP7
ENTPD1
ENTPD6
EP300
EPAS1
EPCAM
EPDR1
EPGN
EPHA1
EPHA10
EPHA2
EPHA3
EPHA4
EPHA5
EPHA6
EPHA7
EPHA8
EPHB1
EPHB2
EPHB3
EPHB4
EPHB6
EPHX1
EPHX2
EPO
EPOR
EPX
EPYC
ERAP1
ERBB2
ERBB3
ERBB4
ERCC5
EREG
ERG
ERN1
ERN2
ERP29
ERP44
ESAM
ESM1
ESR1
ESR2
ESRRA
ESRRB
ESRRG
ETNPPL
EVI2B
EXTL2
EYS
F10
F11
F11R
F12
F13A1
F13B
F2
F2R
F2RL1
F2RL2
F2RL3
F3
F5
F7
F8
F9
FAAH
FAAH2
FABP1
FABP2
FABP4
FAM20A
FAM20C
FAM3B
FAM3C
FAP
FARS2
FAS
FASLG
FASN
FAT1
FAT3
FAT4
FBLN1
FBLN2
FBLN5
FBLN7
FBN1
FBN2
FBN3
FBP1
FCAMR
FCAR
FCER1A
FCER2
FCGBP
FCGR1A
FCGR2A
FCGR2B
FCGR3A
FCGR3B
FCGRT
FCN1
FCN2
FCN3
FCRL1
FCRL2
FCRL3
FCRL4
FCRL5
FCRL6
FCRLA
FDCSP
FDFT1
FDPS
FEN1
FER
FES
FFAR1
FFAR2
FFAR3
FFAR4
FGA
FGB
FGF1
FGF10
FGF12
FGF16
FGF17
FGF18
FGF19
FGF2
FGF20
FGF21
FGF22
FGF23
FGF3
FGF4
FGF5
FGF6
FGF7
FGF8
FGF9
FGFBP1
FGFBP2
FGFBP3
FGFR1
FGFR2
FGFR3
FGFR4
FGFRL1
FGG
FGL1
FGL2
FGR
FIBIN
FJX1
FKBP10
FKBP11
FKBP14
FKBP15
FKBP1A
FKBP1B
FKBP1C
FKBP2
FKBP3
FKBP4
FKBP5
FKBP6
FKBP7
FKBP8
FKBP9
FKRP
FKTN
FLNA
FLRT1
FLRT2
FLT1
FLT3
FLT3LG
FLT4
FMO1
FMO2
FMO3
FMO4
FMO5
FMO6P
FMOD
FN1
FNDC5
FNTA
FNTB
FOLH1
FOLR1
FOLR2
FOLR3
FOS
FPGS
FPR1
FPR2
FPR3
FREM1
FREM3
FRK
FRZB
FSHB
FSHR
FST
FSTL1
FSTL3
FSTL4
FSTL5
FUCA1
FUCA2
FURIN
FXYD2
FYN
FZD10
FZD3
FZD4
FZD9
G6PD
GAA
GABBR1
GABBR2
GABRA1
GABRA2
GABRA3
GABRA4
GABRA5
GABRA6
GABRB1
GABRB2
GABRB3
GABRD
GABRE
GABRG1
GABRG2
GABRG3
GABRP
GABRQ
GABRR1
GABRR2
GABRR3
GAK
GAL
GALC
GALE
GALK1
GALNS
GALNT1
GALNT2
GALP
GALR1
GALR2
GALR3
GAN
GANAB
GANC
GAPDH
GART
GAS6
GAST
GBA2
GC
GCG
GCGR
GCK
GCLC
GDF1
GDF10
GDF11
GDF15
GDF2
GDF3
GDF5
GDF6
GDF7
GDF9
GDNF
GFER
GFM1
GFM2
GFOD2
GFPT1
GFRA3
GFRA4
GGCX
GGH
GGPS1
GGT1
GGT5
GGT6
GGT7
GGTLC1
GGTLC2
GGTLC3
GH1
GH2
GHR
GHRH
GHRHR
GHRL
GHSR
GIP
GIPR
GJB1
GKN1
GKN2
GLA
GLB1
GLI2
GLIPR1L1
GLO1
GLP1R
GLP2R
GLRA1
GLRA2
GLRA3
GLRB
GLUL
GMNN
GNAS
GNLY
GNPTG
GNRH1
GNRH2
GNRHR
GNS
GP1BA
GP1BB
GP2
GP5
GP9
GPA33
GPBAR1
GPC1
GPC2
GPC3
GPC4
GPC5
GPC6
GPD2
GPER1
GPHA2
GPI
GPIHBP1
GPLD1
GPM6A
GPNMB
GPR101
GPR119
GPR12
GPR132
GPR135
GPR139
GPR141
GPR142
GPR146
GPR148
GPR149
GPR15
GPR150
GPR151
GPR152
GPR153
GPR160
GPR161
GPR162
GPR17
GPR171
GPR173
GPR174
GPR176
GPR18
GPR182
GPR183
GPR19
GPR20
GPR21
GPR22
GPR25
GPR26
GPR27
GPR3
GPR31
GPR32
GPR33
GPR34
GPR35
GPR37
GPR37L1
GPR39
GPR4
GPR42
GPR45
GPR50
GPR52
GPR55
GPR6
GPR61
GPR62
GPR63
GPR65
GPR68
GPR75
GPR78
GPR82
GPR83
GPR84
GPR85
GPR87
GPR88
GPRC6A
GPX1
GPX2
GPX3
GPX4
GPX5
GPX6
GPX7
GREM1
GREM2
GRIA1
GRIA2
GRIA3
GRIA4
GRID1
GRID2
GRIK1
GRIK2
GRIK3
GRIK4
GRIK5
GRIN1
GRIN2A
GRIN2B
GRIN2C
GRIN2D
GRIN3A
GRIN3B
GRK1
GRK4
GRK5
GRK6
GRK7
GRM1
GRM2
GRM3
GRM4
GRM5
GRM6
GRM7
GRM8
GRN
GRP
GRPR
GSK3A
GSK3B
GSN
GSR
GSS
GSTA1
GSTA2
GSTA3
GSTA4
GSTA5
GSTCD
GSTK1
GSTM1
GSTM2
GSTM3
GSTM4
GSTM5
GSTO1
GSTO2
GSTP1
GSTT1
GSTT2B
GSTZ1
GUCA2A
GUCA2B
GUCY1A2
GUCY1B2
GUCY2C
GUCY2D
GUCY2F
GUSB
GYPA
GYPB
GYPC
GYPE
GZMA
GZMB
GZMH
GZMK
GZMM
H6PD
HABP2
HABP4
HAGH
HAMP
HAO1
HAO2
HAPLN1
HAPLN2
HAPLN3
HAPLN4
HAS3
HBB
HBEGF
HCAR1
HCAR2
HCAR3
HCK
HCN1
HCN2
HCN3
HCN4
HCRT
HCRTR1
HCRTR2
HDAC1
HDAC10
HDAC11
HDAC2
HDAC3
HDAC4
HDAC5
HDAC6
HDAC7
HDAC8
HDAC9
HDC
HDGF
HEBP1
HEPH
HEPHL1
HEXA
HFE
HGF
HGFAC
HHIP
HIF1A
HILPDA
HIPK1
HIPK2
HIPK3
HIPK4
HKDC1
HLA-A
HLA-B
HLA-C
HLA-DOB
HLA-DPA1
HLA-DPB1
HLA-DQA2
HLA-DRA
HLA-DRB1
HLA-DRB5
HLA-G
HLCS
HMCN1
HMGB1
HMGB2
HMGCR
HMMR
HMOX1
HNF4A
HNF4G
HNMT
HNRNPA1
HP
HPD
HPGD
HPGDS
HPRT1
HPSE
HPSE2
HPX
HRAS
HRC
HRG
HRH1
HRH2
HRH3
HRH4
HS3ST1
HSD11B1
HSD11B2
HSD17B1
HSD17B10
HSD17B11
HSD17B14
HSD17B2
HSD17B3
HSD17B7
HSD3B1
HSD3B2
HSD3B7
HSP90AA1
HSP90AB1
HSP90B1
HSPA1A
HSPA1B
HSPA5
HSPB1
HSPD1
HSPG2
HSPH1
HTN1
HTN3
HTR1A
HTR1B
HTR1D
HTR1E
HTR1F
HTR2A
HTR2B
HTR2C
HTR3A
HTR3B
HTR3C
HTR3D
HTR3E
HTR4
HTR5A
HTR6
HTR7
HTRA1
HTRA3
HTRA4
HTT
HUNK
HYAL1
HYAL2
HYAL3
HYOU1
IAPP
IBSP
ICAM1
ICAM2
ICAM3
ICAM4
ICMT
ICOS
ICOSLG
IDE
IDO1
IFI30
IFIT1
IFITM1
IFNA1
IFNA10
IFNA14
IFNA16
IFNA17
IFNA2
IFNA21
IFNA4
IFNA5
IFNA6
IFNA7
IFNA8
IFNAR1
IFNAR2
IFNB1
IFNG
IFNGR1
IFNGR2
IFNK
IFNL1
IFNL2
IFNL3
IFNW1
IGF1
IGF1R
IGF2
IGF2R
IGFALS
IGFBP1
IGFBP2
IGFBP3
IGFBP4
IGFBP5
IGFBP6
IGFBP7
IGFBPL1
IGFL1
IGFL3
IGHA2
IGHD
IGHE
IGHG1
IGHG2
IGHG3
IGHG4
IGHM
IGHV1-2
IGHV1-46
IGHV3-23
IGHV7-81
IGIP
IGKC
IGKV1-39
IGKV1-5
IGKV1D-16
IGKV1D-39
IGKV1D-42
IGKV2-30
IGKV2-40
IGKV2D-29
IGKV2D-40
IGKV3-11
IGKV3-15
IGKV3-20
IGKV3-7
IGKV3D-15
IGKV4-1
IGKV5-2
IGLC2
[truncated: 3,631 more rows]
